# Supplementary material for: A new species of Elpidium (Crustacea, Ostracoda) from bromeliads in Cusuco National Park, Honduras
Source: Zookeys. 2013 Jul 1;(313):45–59. doi: 10.3897/zookeys.313.4904 (PMC3701230; doi:10.3897/zookeys.313.4904)
Supplement: XML Treatment for Elpidium [file zookeys.313.4904-treatment1.xml]

<!DOCTYPE tp:taxon-treatment
  PUBLIC "-//TaxonX//DTD Taxonomic Treatment Publishing DTD v0 20100105//EN" "tax-treatment-NSO.dtd">
<tp:taxon-treatment xmlns:tp="http://www.plazi.org/taxpub"><tp:treatment-meta><mixed-citation publication-type="journal"><person-group><name><surname>Pinto</surname><given-names>Ricardo L.</given-names></name><name><surname>Jocqué</surname><given-names>Merlijn</given-names></name></person-group><article-title>A new species of
                    <italic>Elpidium</italic> (Crustacea, Ostracoda) from bromeliads in Cusuco National Park, Honduras</article-title><source>Zookeys</source><day>1</day><month>7</month><year>2013</year><volume>2013</volume><issue>313</issue><fpage>45</fpage><lpage>59</lpage><pub-id pub-id-type="doi">10.3897/zookeys.313.4904</pub-id></mixed-citation></tp:treatment-meta><tp:nomenclature><label>Genus</label><tp:taxon-name>
                            <tp:taxon-name-part taxon-name-part-type="genus">Elpidium</tp:taxon-name-part>
                            <object-id xmlns:xlink="http://www.w3.org/1999/xlink" xlink:type="simple">http://species-id.net/wiki/Elpidium</object-id>
                        </tp:taxon-name><tp:taxon-authority>F. Müller, 1880</tp:taxon-authority></tp:nomenclature><tp:treatment-sec sec-type="Type species"><title>Type species</title><p>(by original designation): <italic><tp:taxon-name>Elpidium bromeliarum</tp:taxon-name></italic> F. Müller, 1880.</p><!--PageBreak--><p><bold>Other species allocated:</bold> <italic><tp:taxon-name>Elpidium inaequivalve</tp:taxon-name></italic> Danielopol, 1980; <italic><tp:taxon-name>Elpidium laesslei</tp:taxon-name></italic> (Tressler, 1956) Danielopol, 1980; <italic><tp:taxon-name>Elpidium maricaoensis</tp:taxon-name></italic> (Tressler, 1941) Danielopol, 1980; <italic><tp:taxon-name>Elpidium pintoi</tp:taxon-name></italic> Danielopol, 1980; <italic><tp:taxon-name>Elpidium purperae</tp:taxon-name></italic> Danielopol, 1980.</p></tp:treatment-sec><tp:treatment-sec sec-type="Diagnosis"><title>Diagnosis.</title><p>Medium sized to relatively large ostracods; carapace broad, generally bigger in width than in height; ventral margin flat; pale to dark brown smooth surface; in dorsal and ventral view males with greatest width at midlength, females with posterior part expanded into a brood pouch carrying eggs and greatest width displaced posteriorly; strongly interlocking selvages along ventral margin leaving an anteroventral gap between left and right valve margins; hinge a crenulated cardinal bar on the smaller valve forming rudimentary anterior and well developed posterior teeth; A1 with 5 functional articles, the first one bearing a sub-apical expansion with a tuft of tiny setules on the dorsal margin; in males, A2 with a serrated apical claw on the terminal segment (no such serration in females); terminal segment of A2 with a small lobe (hyaline formation) in both males and females; second and third endites of the maxillule bearing two spatulate claws each; copulatory process of hemipenis a hook-like structure placed ventrally on the muscular body, near the base of distal lobe.</p></tp:treatment-sec><tp:treatment-sec sec-type="Comparison between Elpidium and Intrepidocythere"><title>Comparison between <italic><tp:taxon-name>Elpidium</tp:taxon-name></italic> and <italic><tp:taxon-name>Intrepidocythere</tp:taxon-name></italic>.</title><p><italic><tp:taxon-name>Elpidium</tp:taxon-name></italic> is closely related (<xref ref-type="bibr" rid="B18">Pinto et al. 2008</xref>) to the terrestrial genus <italic><tp:taxon-name>Intrepidocythere</tp:taxon-name></italic> Pinto et al., 2008. Nonetheless several differences can be recognized. The carapace of <italic><tp:taxon-name>Intrepidocythere</tp:taxon-name></italic> is smaller and considerably less broad in dorsal view compared to <italic><tp:taxon-name>Elpidium</tp:taxon-name></italic> species. Furthermore, the marginal zone and hinge structures are different, while <italic><tp:taxon-name>Elpidium</tp:taxon-name></italic> has a long bar on the smaller valve ending in a small anterior tooth and a crenulated posterior tooth, <italic><tp:taxon-name>Intrepidocythere</tp:taxon-name></italic> has a smooth medial ridge and a posterior socket in left valve with the complementary smooth medial groove and posterior tooth in right valve. The antennule has 2 medio-dorsal setae on the fourth segment in <italic><tp:taxon-name>Elpidium</tp:taxon-name></italic>, but only 1 in <italic><tp:taxon-name>Intrepidocythere</tp:taxon-name></italic>; the male antenna has 1 serrated claw on the terminal segment in <italic><tp:taxon-name>Elpidium</tp:taxon-name></italic>, but 2 in <italic><tp:taxon-name>Intrepidocythere</tp:taxon-name></italic>; and the female caudal ramus has three setae in <italic><tp:taxon-name>Elpidium</tp:taxon-name></italic>, but only two in <italic><tp:taxon-name>Intrepidocythere</tp:taxon-name></italic>.</p></tp:treatment-sec><ref-list><ref id="B18"><mixed-citation xmlns:xlink="http://www.w3.org/1999/xlink" xlink:type="simple"><person-group><name name-style="western"><surname>Pinto</surname><given-names>RL</given-names></name><name name-style="western"><surname>Rocha</surname><given-names>CEF</given-names></name><name name-style="western"><surname>Martens</surname><given-names>K</given-names></name></person-group> (<year>2008</year>) <article-title>On the first terrestrial ostracod of the superfamily Cytheroidea (Crustacea, Ostracoda): description of <italic>Intrepidocythere ibipora</italic> n. gen. n. sp. from forest leaf litter in São Paulo state, Brazil.</article-title><source>Zootaxa</source><volume>1828</volume>: <fpage>29</fpage>-<lpage>42</lpage>.</mixed-citation></ref></ref-list></tp:taxon-treatment>
